# Supplementary material for: Impact of Transcriptome and Gut Microbiome on the Response of HIV-1 Infected Individuals to a Dendritic Cell-Based HIV Therapeutic Vaccine
Source: Vaccines (Basel). 2021 Jun 24;9(7):694. doi: 10.3390/vaccines9070694 (PMC8310021; doi:10.3390/vaccines9070694)
Supplement: Supplementary file 1 [file vaccines-09-00694-s001.zip]

Archive with 1 entries (1 files):
- vaccines-1237125-supplementary.pdf
